# Supplementary material for: A Facile and Rapid Strategy for Quantifying PCBs in Cereals Based on Dispersive Solid-Phase Extraction and Gas Chromatography–Mass Spectrometry: A Reference for Safety Concerns in Sustainable Textiles
Source: Materials (Basel). 2023 Feb 17;16(4):1698. doi: 10.3390/ma16041698 (PMC9961118; doi:10.3390/ma16041698)
Supplement: Supplementary file 1 [file materials-16-01698-s001.zip]

Archive with 1 entries (1 files):
- materials-2202680-supplementary.pdf
